# Supplementary material for: Variability of human fasted venous plasma metabolomic profiles with tourniquet induced hemostasis
Source: Sci Rep. 2021 Dec 27;11:24458. doi: 10.1038/s41598-021-03665-2 (PMC8712516; doi:10.1038/s41598-021-03665-2)
Supplement: Supplementary file 2 — Supplementary Table 2. [file 41598_2021_3665_MOESM2_ESM.xlsx]

## Sheet: Time series-CODED
Sample	Time	Subject	α-Linolenic acid	Vigabatrin	Vanillin	Valylvaline	Valine	Valdecoxib	Uric acid	Trimethadione	Trigonelline	Triethylamine	Triethanolamine	Tributyl phosphate	Triadimefon	Trans-3-Indoleacrylic acid	Trans-2-Dodecenoylcarnitine	Timoprazole	Tetrahydrothiophene-2-carboxylic acid	Threo-sphingosine	Theobromine	Tetraacetylethylenediamine	Tert-Butyl 3-amino-1-methyl-2,3-dioxopropylcarbamate	Taurine	Sumatriptan	Succinimide, N-ethyl-	Stigmatellin Y	Stearoylcarnitine	Stearamide	Sesamex	S-Allyl-L-cysteine	Salinosporamide B	Ricinoleic acid	Rhodamine 6G	Pro-pro-pro	Propionylcarnitine	Prolylleucine	Pregabalin	Poly THF n8	Poly THF n7	Platelet-activating factor	Pizotifen	Pivagabine	Piperine	Pipecolic acid	Physovenine	Pheophorbide A	Phenylglyoxylic acid	Phenmetrazine
S2T1	T1	S2	1.73138e+06	9.53376e+07	1.73996e+06	803359	5.69175e+08	4.51003e+08	1.10124e+08	1.35375e+07	3.6493e+06	476909	9.18832e+07	56953.8	3.06639e+07	2.85131e+08	2.55818e+07	54435.3	8.31449e+07	426695	6.94365e+07	2.58101e+06	3.06399e+06	855948	265602	5.90078e+06	1.12229e+07	5.09786e+06	1.40116e+07	1.66161e+07	2.71185e+08	8.95813e+06	1.52577e+08	379124	1.75123e+07	7.44579e+07	5.83382e+07	1.32583e+08	315538	227438	4.1529e+09	2.56773e+07	1.50589e+07	1.12461e+08	1.05751e+08	7.67514e+07	575492	243661	2.60697e+06
S2T2	T2	S2	4.23949e+06	9.01245e+07	1.13371e+06	611559	4.48016e+08	1.05468e+08	9.36951e+07	1.29154e+07	3.62524e+06	459441	7.81539e+07	54660.2	5.05019e+07	2.00606e+08	2.07814e+07	55497.1	8.39786e+07	413469	4.72683e+07	3.25608e+06	4.37231e+06	1.90995e+06	239805	8.05189e+06	2.26682e+07	4.15264e+06	1.52784e+08	4.59405e+07	1.00316e+08	1.07424e+07	7.86708e+07	579983	3.19065e+07	6.62702e+07	4.90507e+07	8.51422e+07	316700	215350	3.30845e+09	2.1772e+07	8.79473e+06	9.3194e+07	1.34491e+08	4.15882e+07	510631	2.24774e+06	2.05957e+06
S2T4	T4	S2	2.6329e+06	7.65898e+07	272633	649103	4.57495e+08	5.72359e+08	9.70677e+07	1.12627e+07	2.84321e+06	408475	6.91746e+07	54355.3	4.36264e+07	2.58528e+08	2.04283e+07	48465.3	6.98528e+07	527749	5.00956e+07	2.48728e+06	3.68288e+06	2.07388e+06	219614	4.9781e+06	9.92861e+06	3.48228e+06	1.49593e+07	8.51929e+06	7.33943e+07	5.7334e+06	6.04815e+07	648058	3.39887e+07	6.66582e+07	4.52072e+07	8.826e+07	318305	217560	3.04718e+09	1.88684e+07	1.17545e+07	7.70443e+07	6.67304e+07	4.38084e+07	463301	2.49751e+06	1.68492e+06
S2NT	NT	S2	1.48181e+06	1.192e+08	358092	917670	6.49675e+08	1.53009e+08	1.18797e+08	1.21492e+07	3.75022e+06	5.59705e+06	1.07015e+08	64693.6	7.95205e+07	3.21686e+08	2.1455e+07	63627.5	1.03246e+08	488719	8.32176e+07	3.8343e+06	5.89111e+06	535568	276633	1.14295e+07	3.52044e+06	5.83121e+06	2.96681e+07	5.58869e+07	8.18592e+07	1.2099e+07	1.28388e+08	486825	5.99024e+07	8.68318e+07	6.29675e+07	1.14442e+08	357698	227953	4.47766e+09	2.95759e+07	1.2778e+07	1.24697e+08	3.09249e+08	3.59441e+07	628422	311182	3.50877e+06
S3T1	T1	S3	5.85205e+06	6.42192e+07	4.11591e+06	1.0375e+07	6.42995e+08	2.27191e+08	9.88342e+07	1.6904e+07	1.53748e+07	444200	9.96232e+07	66141	8.07173e+07	3.44957e+08	1.79789e+07	60964.8	1.11483e+08	563851	4.18211e+07	2.85085e+06	7.88122e+06	643552	298646	6.7288e+06	1.10025e+07	3.48034e+06	1.80881e+07	5.69978e+07	6.01358e+07	7.87812e+06	1.24656e+08	751174	3.74248e+07	5.44126e+07	5.38072e+07	1.08726e+08	344418	237619	4.48194e+09	3.54979e+07	9.80493e+06	3.06017e+08	1.09658e+08	4.95396e+07	621865	278896	2.00042e+06
S3T2	T2	S3	5.85755e+06	6.56741e+07	388890	1.02315e+07	6.52192e+08	7.06925e+08	9.5139e+07	1.57493e+07	1.55423e+07	537832	1.05673e+08	71113.4	7.93671e+07	3.44335e+08	2.27888e+07	54663.9	1.22108e+08	403260	4.44851e+07	3.06363e+06	5.18808e+06	601506	323991	7.8943e+06	2.93897e+06	3.85096e+06	2.0372e+07	2.63865e+07	5.34311e+07	5.75263e+06	1.3398e+08	583983	3.31429e+07	5.55026e+07	5.92346e+07	1.12322e+08	341830	233884	4.84771e+09	3.9783e+07	8.54786e+06	3.22324e+08	2.61058e+08	4.70535e+07	685604	296398	1.75318e+06
S3T4	T4	S3	4.61207e+06	5.11619e+07	322884	8.70852e+06	5.41236e+08	7.6642e+07	9.27459e+07	1.14235e+07	1.30599e+07	2.18458e+07	9.25054e+07	66510.2	7.0367e+07	3.03496e+08	1.92502e+07	56114.6	9.19158e+07	346119	3.42505e+07	2.21479e+06	5.27043e+06	750948	287101	8.11108e+06	2.37877e+06	3.21327e+06	1.88142e+07	4.10106e+07	3.31561e+07	4.16956e+06	8.49441e+07	348520	2.69974e+07	4.18555e+07	5.07263e+07	1.04141e+08	344468	230907	3.63788e+09	3.36917e+07	1.07582e+07	2.51035e+08	2.26686e+08	6.42674e+07	600048	314845	1.75859e+06
S3NT	NT	S3	5.02008e+06	6.83609e+07	485754	1.03536e+07	7.05856e+08	2.63355e+08	9.88123e+07	1.44179e+07	1.69045e+07	449375	1.12025e+08	64491	9.99548e+07	3.17127e+08	2.12313e+07	52488.7	1.22306e+08	459607	3.62706e+07	3.45513e+06	8.00021e+06	701467	313932	9.30315e+06	2.74943e+06	3.87288e+06	1.54922e+07	1.15207e+07	6.53957e+07	5.04887e+06	1.21844e+08	387675	3.21061e+07	5.10167e+07	5.87244e+07	1.086e+08	358942	237871	4.15514e+09	3.58947e+07	1.27628e+07	2.95445e+08	4.0448e+08	5.01626e+07	679200	312813	1.48727e+06
S4T1	T1	S4	1.83959e+06	4.01673e+07	711376	3.38707e+06	4.42649e+08	8.33341e+07	7.95468e+07	1.08783e+07	2.75816e+06	789380	7.04782e+07	55962.1	5.8863e+07	1.7602e+08	3.13767e+07	56679.9	7.74151e+07	453924	5.73442e+06	3.61178e+06	6.59515e+06	1.30314e+06	203258	8.2469e+06	4.78342e+06	2.84296e+06	1.40288e+07	3.20679e+07	4.33225e+07	3.25389e+06	4.84371e+07	1.21205e+06	1.59678e+07	3.90871e+07	4.6075e+07	4.33186e+07	361012	236132	2.61612e+09	2.35409e+07	1.22235e+07	3.42338e+08	5.38857e+07	4.15955e+07	462857	3.55389e+06	1.35065e+06
S4T2	T2	S4	1.01483e+06	5.51554e+07	408529	5.17923e+06	5.8572e+08	2.06805e+08	1.07318e+08	1.59051e+07	3.45805e+06	407127	9.98822e+07	59787.6	7.7521e+07	3.00787e+08	4.2704e+07	54441.3	9.87174e+07	1.16159e+07	7.66015e+06	4.04263e+06	6.93465e+06	1.09439e+06	247084	9.20571e+06	404002	4.79872e+06	2.09035e+07	1.18934e+07	6.09217e+07	5.48442e+06	8.271e+07	690729	2.44647e+07	5.29446e+07	6.23773e+07	7.3243e+07	421245	238883	3.94551e+09	3.30523e+07	1.12758e+07	4.22678e+08	1.39078e+08	3.55673e+07	584996	344376	1.76116e+06
S4T4	T4	S4	1.09854e+06	5.56257e+07	485709	4.92029e+06	6.47237e+08	2.66309e+08	1.21838e+08	1.54665e+07	3.65218e+06	841262	8.82905e+07	62221.5	1.19059e+08	3.46415e+08	4.68221e+07	70096.1	1.09519e+08	454681	8.73579e+06	5.9594e+06	1.38839e+07	741465	267131	9.39601e+06	480864	5.3528e+06	1.54422e+07	1.00004e+08	7.80222e+07	7.21144e+06	1.0005e+08	378604	3.85352e+07	5.77516e+07	6.50166e+07	7.31662e+07	399794	229051	3.41261e+09	3.52408e+07	1.36295e+07	4.65668e+08	1.93535e+08	3.05722e+07	604371	495655	1.51927e+06
S4NT	NT	S4	1.13172e+06	6.14148e+07	632942	5.36573e+06	6.882e+08	2.64099e+08	1.25588e+08	1.52347e+07	4.27565e+06	521554	1.16607e+08	58777.9	9.05636e+07	3.50007e+08	4.03289e+07	54452.2	1.16439e+08	601252	9.84558e+06	4.4966e+06	9.42303e+06	692274	271717	1.2224e+07	910537	5.1317e+06	1.89365e+07	1.04086e+07	7.73697e+07	6.82185e+06	9.32675e+07	7.80597e+06	3.06679e+07	5.86745e+07	7.27344e+07	6.86533e+07	411834	238355	3.56565e+09	3.31291e+07	1.10115e+07	4.77175e+08	4.67327e+08	4.03401e+07	599786	285639	1.40335e+06
S5T1	T1	S5	1.49915e+06	3.08432e+07	587072	919005	3.24473e+08	2.21129e+08	6.01031e+07	1.08891e+07	8.37326e+06	724666	6.45443e+07	75333	5.34897e+07	1.95354e+08	6.32546e+07	55063.1	7.50085e+07	424768	5.78354e+07	3.66113e+06	4.45659e+06	984594	240062	1.0616e+07	2.87058e+06	2.94171e+06	1.70032e+07	2.41025e+07	2.04243e+08	1.9789e+06	8.4367e+07	3.77551e+06	2.14036e+07	1.84858e+07	5.5067e+07	4.88442e+07	362401	228050	2.53305e+09	2.55889e+07	6.88847e+06	6.71114e+07	3.29535e+08	5.37823e+06	476780	3.65759e+06	1.60854e+06
S5T2	T2	S5	2.95371e+06	5.61495e+07	340676	1.41244e+06	4.95906e+08	4.35771e+08	9.01102e+07	1.54319e+07	1.31886e+07	7.41859e+06	9.74719e+07	85376.2	1.01178e+08	2.53748e+08	7.27349e+07	59064.3	1.17101e+08	421951	9.19689e+07	6.34796e+06	1.07053e+07	397053	320742	1.31143e+07	3.04739e+06	4.79625e+06	1.36862e+07	3.05149e+07	1.46495e+08	5.62211e+06	1.34121e+08	1.33221e+06	2.58654e+07	2.80276e+07	8.14099e+07	6.69235e+07	435162	254667	3.51829e+09	3.55286e+07	1.27758e+07	1.04404e+08	5.97948e+07	5.21029e+06	645941	420678	2.55846e+06
S5T4	T4	S5	1.86936e+06	4.7402e+07	560247	1.16526e+06	4.71669e+08	2.67929e+08	8.78493e+07	1.39429e+07	1.20586e+07	9.5854e+06	1.00014e+08	89733.7	1.19956e+08	2.67001e+08	7.37568e+07	61028.1	1.11799e+08	387370	7.99551e+07	4.95839e+06	7.55037e+06	430356	307282	1.1034e+07	1.95826e+06	4.09796e+06	2.01498e+07	4.60504e+07	2.9491e+08	2.65354e+06	1.38221e+08	710582	2.12589e+07	2.71118e+07	7.52281e+07	6.19703e+07	405486	246757	3.88298e+09	4.04984e+07	1.14051e+07	1.07381e+08	1.61542e+08	7.2456e+06	657851	342135	3.34391e+06
S5NT	NT	S5	1.57173e+06	5.0995e+07	505889	1.34188e+06	4.64796e+08	4.42867e+08	8.42915e+07	1.94706e+07	1.2066e+07	452311	9.35062e+07	80098.4	7.52521e+07	2.42806e+08	6.36542e+07	53950.7	1.04227e+08	455043	7.18937e+07	4.97396e+06	8.14812e+06	693125	308494	1.11127e+07	3.85563e+06	5.30626e+06	1.70078e+07	1.74957e+07	7.81142e+07	3.73198e+06	1.44117e+08	547968	2.9558e+07	2.75235e+07	6.36435e+07	6.81443e+07	397974	246444	4.32949e+09	3.78757e+07	8.20475e+06	9.61737e+07	2.1467e+08	7.09315e+06	653600	326831	1.70509e+06
S6T1	T1	S6	152181	5.78175e+07	380518	7.57772e+06	5.49189e+08	2.51912e+08	9.58e+07	1.52052e+07	4.49745e+06	1.705e+07	1.11935e+08	5.47679e+06	9.50716e+07	3.46383e+08	2.99129e+07	4.70128e+06	7.97424e+07	61123.4	6.4178e+07	1.08213e+07	1.12178e+07	607936	3.34886e+07	7.71286e+06	334470	434793	403313	8.31321e+06	3.0215e+08	5.14106e+06	2.19601e+06	520531	2.80259e+07	3.95334e+07	8.16974e+07	4.80595e+07	1.91231e+07	1.43425e+07	1.61241e+06	344936	1.36453e+07	1.51819e+08	3.94297e+08	2.88169e+07	9.29322e+06	390495	2.06727e+06
S6T2	T2	S6	161426	5.50061e+07	971359	8.54628e+06	5.75174e+08	1.87881e+08	9.4208e+07	1.94601e+07	4.76975e+06	864291	1.18906e+08	4.67715e+06	9.26174e+07	3.60815e+08	2.366e+07	4.5021e+06	8.21922e+07	63851.1	7.5671e+07	9.93759e+06	9.33604e+06	738888	3.26393e+07	7.20771e+06	289279	395398	415271	5.26546e+07	1.97213e+08	4.42968e+06	2.14602e+06	628395	3.05372e+07	4.10862e+07	8.13947e+07	5.0363e+07	1.3123e+07	1.43836e+07	1.58289e+06	247753	1.3564e+07	1.53563e+08	2.49335e+08	3.32963e+07	8.45312e+06	257030	2.23124e+06
S6T4	T4	S6	159056	6.25326e+07	279350	8.53764e+06	5.4354e+08	3.3892e+08	9.57102e+07	1.87581e+07	4.26735e+06	5.07971e+06	1.10333e+08	4.65964e+06	9.10214e+07	3.65437e+08	2.41788e+07	4.24612e+06	8.35865e+07	62464.4	7.08986e+07	1.13033e+07	1.17915e+07	473708	3.54177e+07	7.58591e+06	304316	423279	427827	6.67514e+06	1.33958e+08	3.0033e+06	2.35772e+06	647399	2.42922e+07	4.20406e+07	7.06684e+07	5.41177e+07	1.10942e+07	1.40174e+07	1.99331e+06	257297	1.0907e+07	1.54243e+08	2.19532e+08	3.25758e+07	1.05253e+07	453403	2.19023e+06
S6NT	NT	S6	187057	5.82087e+07	312692	7.73073e+06	5.27475e+08	1.45351e+08	9.36727e+07	2.01692e+07	4.2942e+06	1.3014e+07	1.21757e+08	4.59544e+06	1.05355e+08	3.12068e+08	2.05671e+07	4.12443e+06	7.648e+07	63761.4	6.73237e+07	1.14807e+07	1.21888e+07	727971	2.96429e+07	7.49876e+06	333726	416710	456633	4.49469e+07	2.58149e+08	2.72278e+06	2.46082e+06	1.07249e+06	2.80514e+07	4.18654e+07	8.8312e+07	4.87903e+07	1.41316e+07	1.12801e+07	1.88768e+06	257683	9.90679e+06	1.47938e+08	2.19251e+08	4.71644e+07	9.12502e+06	360307	3.13784e+06
[truncated: 306 more columns]
