# Supplementary material for: Variability of human fasted venous plasma metabolomic profiles with tourniquet induced hemostasis
Source: Sci Rep. 2021 Dec 27;11:24458. doi: 10.1038/s41598-021-03665-2 (PMC8712516; doi:10.1038/s41598-021-03665-2)
Supplement: Supplementary file 3 — Supplementary Table 3. [file 41598_2021_3665_MOESM3_ESM.xlsx]

## Sheet: ParetoData
Sample	Time	Subject	α-Linolenic acid	Vigabatrin	Vanillin	Valylvaline	Valine	Valdecoxib	Uric acid	Trimethadione	Trigonelline	Triethylamine	Triethanolamine	Tributyl phosphate	Triadimefon	Trans-3-Indoleacrylic acid	Trans-2-Dodecenoylcarnitine	Timoprazole	Tetrahydrothiophene-2-carboxylic acid	Threo-sphingosine	Theobromine	Tetraacetylethylenediamine	Tert-Butyl 3-amino-1-methyl-2,3-dioxopropylcarbamate	Taurine	Sumatriptan	Succinimide, N-ethyl-	Stigmatellin Y	Stearoylcarnitine	Stearamide	Sesamex	S-Allyl-L-cysteine	Salinosporamide B	Ricinoleic acid	Rhodamine 6G	Pro-pro-pro	Propionylcarnitine	Prolylleucine	Pregabalin	Poly THF n8	Poly THF n7	Platelet-activating factor	Pizotifen	Pivagabine	Piperine	Pipecolic acid	Physovenine	Pheophorbide A	Phenylglyoxylic acid	Phenmetrazine
S2T1	T1	S2	1260.97	21371.8	1867.74	413.524	57499.2	35106.6	28546.9	7911.17	1621.6	189.157	22462.3	40.5675	6234.35	37462.2	5875.36	40.7706	19872.2	268.803	13358.8	1468.55	1749.09	1279.14	72.6081	4023.27	4764.83	3814.82	2477.62	3429.43	28551.1	5446.71	21287.8	288.296	5733.59	17923.1	16320.5	25469.1	129.868	97.1674	102358	6832.28	10343.8	9675.79	9705.52	17594.3	302.833	229.611	3257.74
S2T2	T2	S2	3087.64	20203.1	1216.97	314.797	45259.5	8209.72	24288	7547.64	1610.91	182.229	19106	38.9339	10267.7	26356.7	4772.85	41.5659	20071.4	260.471	9093.87	1852.66	2495.95	2854.24	65.5557	5489.94	9624.1	3107.49	27016.3	9481.77	10561.5	6531.58	10976.3	441.035	10446.3	15952.2	13722.2	16355.8	130.347	92.0027	81544.5	5793.15	6041.01	8018.14	12343.2	9533.56	268.702	2118.13	2573.69
S2T4	T4	S2	1917.55	17169.1	292.655	334.122	46217.1	44553	25162.3	6581.78	1263.41	162.014	16910.8	38.7167	8869.79	33967	4691.75	36.2992	16695.3	332.463	9637.81	1415.22	2102.39	3099.23	60.0361	3394.17	4215.33	2605.85	2645.2	1758.32	7727.13	3486.01	8438.45	492.801	11128	16045.6	12647	16954.8	131.008	92.947	75104.9	5020.55	8074.02	6628.66	6124.33	10042.5	243.796	2353.5	2105.52
S2NT	NT	S2	1079.21	26721	384.389	472.365	65631.5	11910.4	30795.1	7099.84	1666.45	2219.97	26161.5	46.0805	16167.5	42265	4927.56	47.6553	24676.5	307.875	16010.1	2181.65	3362.96	800.357	75.6235	7792.86	1494.65	4363.6	5246.1	11534.6	8618.34	7356.44	17912.9	370.195	19612.2	20901.7	17615.6	21984.4	147.221	97.387	110362	7869.63	8777.06	10728.6	28382	8239.71	330.685	293.238	4384.65
S3T1	T1	S3	4262.08	14396	4418.16	5340.46	64956.7	17684.8	25620.2	9878.51	6831.96	176.184	24354.5	47.1115	16410.8	45322.5	4129.21	45.6611	26645.2	355.205	8045.88	1622.09	4499.02	961.729	81.6413	4587.83	4671.25	2604.4	3198.46	11763.9	6331.25	4790.04	17392.1	571.214	12253	13097.9	15052.9	20886.3	141.755	101.517	110468	9445.37	6734.9	26328.8	10064.1	11356.3	327.235	262.814	2499.77
S3T2	T2	S3	4266.08	14722.1	417.448	5266.6	65885.8	55027.8	24662.3	9203.71	6906.37	213.321	25833.4	50.6533	16136.3	45240.8	5233.88	40.9419	29184.6	254.039	8558.41	1743.15	2961.63	898.896	88.5697	5382.49	1247.78	2881.75	3602.32	5445.98	5625.36	3497.7	18693	444.077	10851.1	13360.3	16571.3	21577.2	140.69	99.9209	119483	10585.5	5871.43	27731.8	23959.1	10786.4	360.776	279.307	2190.82
S3T4	T4	S3	3358.99	11468.9	346.595	4482.66	54676.8	5965.89	24042	6675.79	5803.32	8664.73	22614.4	47.3745	14306.5	39875.1	4421.18	42.0284	21968.5	218.042	6589.4	1260.18	3008.64	1122.22	78.4852	5530.3	1009.94	2404.55	3326.84	8464.27	3490.76	2535.17	11851.5	265.024	8839.04	10075.2	14191	20005.5	141.776	98.6492	89664	8964.78	7389.71	21598.3	20804.6	14732.5	315.755	296.69	2197.58
S3NT	NT	S3	3656.15	15324.4	521.426	5329.47	71307	20499.9	25614.5	8425.68	7511.67	178.236	27386.2	45.9362	20322.1	41666	4876.17	39.3126	29231.9	289.536	6978.03	1965.91	4566.95	1048.28	85.8199	6343.07	1167.31	2898.15	2739.43	2377.78	6885.02	3069.81	16999.8	294.799	10511.6	12280.5	16428.5	20862.1	147.733	101.625	102413	9550.94	8766.59	25419.2	37122	11499.1	357.406	294.775	1858.52
S4T1	T1	S4	1339.78	9004.26	763.616	1743.47	44717.3	6486.81	20620.5	6357.14	1225.61	313.093	17229.5	39.8612	11967.6	23126.5	7206.25	42.4518	18502.7	285.956	1103.23	2055.05	3764.87	1947.43	55.5648	5622.9	2030.87	2127.44	2480.66	6618.57	4561.1	1978.42	6758.01	921.678	5227.9	9408.83	12889.8	8321.52	148.585	100.881	64480.3	6263.81	8396.16	29453.7	4945.48	9535.23	243.562	3348.97	1687.81
S4T2	T2	S4	739.107	12364.2	438.529	2665.98	59170.7	16097.9	27819.4	9294.74	1536.62	161.479	24417.8	42.586	15761	39519.1	9807.79	40.7752	23594.1	7317.58	1473.72	2300.19	3958.67	1635.46	67.5455	6276.63	171.524	3590.97	3696.3	2454.71	6413.99	3334.63	11539.8	525.249	8009.82	12744.5	17450.5	14070	173.375	102.057	97246.3	8794.64	7745.25	36365.9	12764.2	8153.34	307.834	324.519	2200.78
S4T4	T4	S4	800.069	12469.6	521.378	2532.69	65385.2	20729.8	31583.4	9038.47	1622.88	333.671	21584	44.3196	24206.2	45514	10753.6	52.5002	26175.7	286.432	1680.66	3390.8	7925.69	1108.05	73.0259	6406.38	204.157	4005.6	2730.59	20640.1	8214.37	4384.69	13959.1	287.901	12616.5	13901.6	18188.8	14055.3	164.547	97.8562	84111.9	9376.96	9361.96	40064.7	17762.1	7008.27	318.029	467.074	1898.52
S4NT	NT	S4	824.235	13767.3	679.423	2761.98	69523.4	20557.8	32555.4	8903	1899.93	206.865	28506.4	41.8668	18412.7	45985.9	9262.31	40.7833	27829.7	378.767	1894.17	2558.49	5379.17	1034.54	74.2796	8334.55	386.581	3840.14	3348.47	2148.25	8145.68	4147.81	13012.8	5935.88	10040.8	14123.8	20347.9	13188.3	169.502	101.831	87883.9	8815.07	7563.67	41054.7	42890	9247.44	315.617	269.168	1753.67
S5T1	T1	S5	1091.84	6914.09	630.184	473.052	32778.9	17212.9	15580.2	6363.49	3720.74	287.425	15778.9	53.6589	10875.1	25666.7	14527.6	41.2409	17927.5	267.588	11126.8	2083.13	2544.06	1471.39	65.6259	7238.21	1218.75	2201.33	3006.61	4974.57	21503.2	1203.21	11771	2871	7007.59	4449.81	15405.4	9382.99	149.157	97.4287	62433	6808.76	4731.61	5774.06	30243.8	1232.89	250.889	3446.69	2010.07
S5T2	T2	S5	2151.2	12587	365.694	727.048	50097.5	33920.9	23358.7	9018.24	5860.48	2942.45	23828.5	60.8125	20570.8	33338.9	16705	44.2377	27987.9	265.814	17693.7	3611.88	6111.17	593.36	87.6818	8941.62	1293.81	3589.12	2420.08	6298.05	15423.3	3418.35	18712.7	1013.05	8468.42	6746.65	22774.9	12856	179.103	108.8	86716.6	9453.53	8775.52	8982.61	5487.79	1194.39	339.904	396.421	3197.11
S5T4	T4	S5	1361.47	10626.1	601.39	599.81	47649	20855.8	22772.7	8148.1	5358.35	3801.87	24449.9	63.9163	24388.6	35080.1	16939.7	45.7085	26720.8	244.029	15382.4	2821.24	4310.16	643.128	84.002	7523.21	831.405	3066.58	3563.02	9504.46	31048.9	1613.4	19284.7	540.346	6960.21	6526.19	21045.6	11904.5	166.889	105.421	95705.1	10775.9	7834.07	9238.77	14825.9	1660.96	346.172	322.407	4178.63
S5NT	NT	S5	1144.7	11431.5	543.04	690.725	46954.7	34473.2	21850.4	11378.4	5361.65	179.401	22859.1	57.0532	15299.7	31901.2	14619.4	40.4077	24911	286.661	13831.5	2830.1	4651.38	1035.81	84.3335	7576.85	1636.96	3970.77	3007.42	3610.98	8224.06	2269.11	20107.4	416.69	9677.38	6625.3	17804.7	13090.5	163.798	105.287	106710	10078.1	5635.75	8274.49	19701.9	1626.01	343.935	307.986	2130.72
S6T1	T1	S6	110.834	12960.9	408.462	3900.59	55480.2	19609.1	24833.7	8885.74	1998.49	6762.56	27364.3	3901.06	19329.2	45509.8	6870.07	3521.14	19059	38.5055	12347.1	6157.15	6403.74	908.504	9154.83	5258.78	142.004	325.364	71.3164	1715.78	31811.1	3125.86	306.39	395.827	9175.76	9516.25	22855.4	9232.24	7870.66	6127.49	39.7415	91.7813	9372.82	13062.1	36187.4	6605.91	4890.24	367.978	2583.31
S6T2	T2	S6	117.567	12330.7	1042.69	4399.15	58105.3	14624.8	24421	11372.2	2119.49	342.805	29068.5	3331.48	18830.3	47406	5433.98	3371.96	19644.5	40.2239	14558.2	5654.33	5329.51	1104.2	8922.65	4914.36	122.817	295.883	73.4309	10867.5	20763.1	2693.33	299.415	477.849	9997.98	9890.03	22770.7	9674.74	5401.14	6145.03	39.0141	65.9228	9316.94	13212.1	22883.3	7632.75	4448.16	242.209	2788.22
S6T4	T4	S6	115.842	14017.9	299.864	4394.7	54909.5	26381.9	24810.4	10962	1896.24	2014.77	26972.5	3319.01	18505.8	48013.3	5553.12	3180.24	19977.7	39.3503	13640.1	6431.4	6731.2	707.914	9682.18	5172.23	129.201	316.747	75.651	1377.7	14103.4	1826.07	328.952	492.3	7953.35	10119.8	19769.9	10396	4566.15	5988.58	49.1298	68.4622	7491.87	13270.6	20148	7467.58	5538.57	427.258	2736.96
S6NT	NT	S6	136.235	13048.6	335.655	3979.35	53286.6	11314.3	24282.2	11786.7	1908.17	5161.75	29765.4	3273.28	21420	41001.3	4723.63	3089.09	18279.2	40.1674	12952.3	6532.35	6958.03	1087.89	8103.51	5112.81	141.688	311.832	80.7448	9276.69	27178.6	1655.5	343.336	815.551	9184.11	10077.6	24705.9	9372.64	5816.27	4819.15	46.5262	68.5648	6804.86	12728.1	20122.2	10811.8	4801.73	339.53	3921.12
[truncated: 306 more columns]
